# Supplementary material for: Incorporation of Limosilactobacillus fermentum UCO-979C with Anti-Helicobacter pylori and Immunomodulatory Activities in Various Ice Cream Bases
Source: Foods. 2022 Jan 25;11(3):333. doi: 10.3390/foods11030333 (PMC8834266; doi:10.3390/foods11030333)
Supplement: Supplementary file 1 [file foods-11-00333-s001.zip]

Archive with 1 entries (1 files):
- foods-1469883-supplementary.pdf
